# Supplementary material for: UMOT: A unified framework for long- and short-term association for multi-object tracking
Source: PLoS One. 2025 Sep 26;20(9):e0332709. doi: 10.1371/journal.pone.0332709 (PMC12469223; doi:10.1371/journal.pone.0332709)
Supplement: S1 File — S1 Fig. Visualisation of the ablation studies of similarity threshold. S2 Fig. Visualisation of the ablation studies of the maximum disappearing frames threshold. S1 Table. Complete raw comparison results of different components in the DanceTrack validation set. S2 Table. Complete raw results of the ablation studies of similarity threshold. S3 Table. Complete raw results of the ablation studies of the maximum disappearing frames threshold. S4 Table. Complete raw results of the tracking performance under different target densities. S1 Video. Demonstration of tracking results for UMOT on the MOT17 dataset. S2 Video. Demonstration of tracking results for UMOT on the DanceTrack dataset. S1 Video Caption. S1 video documentation. S2 Video Caption. S2 video documentation. (ZIP) [file pone.0332709.s001.zip › Supporting_Information/S1_Table.xlsx]

## Sheet: Sheet1
	Components			Metrics
Method	TQMM	ConvNeXt	Hb	HOTA	DetA	AssA	MOTA	IDF1	IDS
1 Base				60.962	85.093	45.282	94.03	60.294	1590
2		√		63.16	85.633	48.146	95.077	63.353	1517
3	√		√	69.437	82.336	59.923	91.119	73.525	762
4 UMOT	√	√	√	70.658	84.245	60.578	94.028	75.207	616
