# Supplementary material for: UMOT: A unified framework for long- and short-term association for multi-object tracking
Source: PLoS One. 2025 Sep 26;20(9):e0332709. doi: 10.1371/journal.pone.0332709 (PMC12469223; doi:10.1371/journal.pone.0332709)
Supplement: S1 File — S1 Fig. Visualisation of the ablation studies of similarity threshold. S2 Fig. Visualisation of the ablation studies of the maximum disappearing frames threshold. S1 Table. Complete raw comparison results of different components in the DanceTrack validation set. S2 Table. Complete raw results of the ablation studies of similarity threshold. S3 Table. Complete raw results of the ablation studies of the maximum disappearing frames threshold. S4 Table. Complete raw results of the tracking performance under different target densities. S1 Video. Demonstration of tracking results for UMOT on the MOT17 dataset. S2 Video. Demonstration of tracking results for UMOT on the DanceTrack dataset. S1 Video Caption. S1 video documentation. S2 Video Caption. S2 video documentation. (ZIP) [file pone.0332709.s001.zip › Supporting_Information/S2_Table.xlsx]

## Sheet: Sheet1
Similarity threshold (S)	HOTA	DetA	AssA	MOTA	IDF1	IDS
0.5	69.739	84.201	59.106	93.956	73.739	656
0.6	70.658	84.245	60.578	94.028	75.207	616
0.7	70.61	84.057	60.639	93.91	75.173	609
0.8	68.678	83.178	58.061	91.949	72.772	725
0.9	64.866	80.396	53.756	87.633	68.226	775
