# Supplementary material for: UMOT: A unified framework for long- and short-term association for multi-object tracking
Source: PLoS One. 2025 Sep 26;20(9):e0332709. doi: 10.1371/journal.pone.0332709 (PMC12469223; doi:10.1371/journal.pone.0332709)
Supplement: S1 File — S1 Fig. Visualisation of the ablation studies of similarity threshold. S2 Fig. Visualisation of the ablation studies of the maximum disappearing frames threshold. S1 Table. Complete raw comparison results of different components in the DanceTrack validation set. S2 Table. Complete raw results of the ablation studies of similarity threshold. S3 Table. Complete raw results of the ablation studies of the maximum disappearing frames threshold. S4 Table. Complete raw results of the tracking performance under different target densities. S1 Video. Demonstration of tracking results for UMOT on the MOT17 dataset. S2 Video. Demonstration of tracking results for UMOT on the DanceTrack dataset. S1 Video Caption. S1 video documentation. S2 Video Caption. S2 video documentation. (ZIP) [file pone.0332709.s001.zip › Supporting_Information/S3_Table.xlsx]

## Sheet: Sheet1
Disappearing Frames Threshold (frames)	Corresponding Time (ms)	HOTA	DetA	AssA	MOTA	IDF1	IDS
10	500	69.531	85.159	58.133	94.685	73.053	743
30	1500	69.972	84.614	59.189	94.49	74.522	660
60	3000	70.658	84.245	60.578	94.028	75.207	616
80	4000	70.461	84.022	60.398	93.69	75.616	566
