# Supplementary material for: UMOT: A unified framework for long- and short-term association for multi-object tracking
Source: PLoS One. 2025 Sep 26;20(9):e0332709. doi: 10.1371/journal.pone.0332709 (PMC12469223; doi:10.1371/journal.pone.0332709)
Supplement: S1 File — S1 Fig. Visualisation of the ablation studies of similarity threshold. S2 Fig. Visualisation of the ablation studies of the maximum disappearing frames threshold. S1 Table. Complete raw comparison results of different components in the DanceTrack validation set. S2 Table. Complete raw results of the ablation studies of similarity threshold. S3 Table. Complete raw results of the ablation studies of the maximum disappearing frames threshold. S4 Table. Complete raw results of the tracking performance under different target densities. S1 Video. Demonstration of tracking results for UMOT on the MOT17 dataset. S2 Video. Demonstration of tracking results for UMOT on the DanceTrack dataset. S1 Video Caption. S1 video documentation. S2 Video Caption. S2 video documentation. (ZIP) [file pone.0332709.s001.zip › Supporting_Information/S4_Table.xlsx]

## Sheet: Sheet1
Tracking performance of UMOT under different target densities
Group	Video Sequence Identifiers	Number of Targets	HOTA	DetA	AssA	MOTA	IDF1	IDs
1—5	dancetrack0004	4	52.117	89.957	34.502	97.673	48.656	13
	dancetrack0005	4	84.603	94.921	76.479	99.138	86.915	6
	dancetrack0018	5	93.347	87.36	98.937	95.986	99.395	6
	dancetrack0065	5	68.56	96.786	50.019	99.116	72.291	5
	dancetrack0097	4	92.682	98.374	87.613	99.907	93.711	6
	average value		78.2618	93.4796	69.51	98.364	80.1936	7.2
6—10	dancetrack0007	8	86.416	96.655	78.326	99.255	89.81	13
	dancetrack0010	6	87.324	97.659	79.151	99.173	89.954	10
	dancetrack0019	7	56.326	91.91	36.34	97.256	62.19	22
	dancetrack0025	9	88.009	86.639	90.502	97.753	98.781	9
	dancetrack0030	6	91.784	92.839	91.756	99.362	98.567	8
	dancetrack0035	8	66.03	87.341	51.268	96.868	74.79	14
	dancetrack0047	8	72.016	81.59	65.448	96.211	87.206	14
	dancetrack0058	7	88.268	98.25	79.568	99.226	89.549	10
	dancetrack0063	8	46.945	64.048	35.833	70.196	63.609	74
	dancetrack0077	9	96.34	96.184	97.498	99.418	97.727	9
	average value		77.9458	89.3115	70.569	95.4718	85.2183	18.3
11—15	dancetrack0014	12	56.979	87.576	38.783	97.153	57.944	38
	dancetrack0034	14	69.572	85.882	57.628	94.715	71.781	42
	dancetrack0043	14	57.36	56.718	59.507	69.657	75.55	12
	dancetrack0073	14	59.649	67.569	54.009	79.298	71.41	28
	dancetrack0090	14	65.679	82.306	53.807	91.265	71.906	32
	average value		61.8478	76.0102	52.7468	86.4176	69.7182	30.4
>15	dancetrack0026	19	55.258	72.939	43.295	80.006	62.242	42
	dancetrack0041	22	48.82	69.44	36.024	81.52	57.81	61
	dancetrack0079	18	78.894	87.64	72.131	99.292	87.895	27
	dancetrack0081	20	53.936	78.111	38.829	92.038	58.838	58
	dancetrack0094	25	62.875	76.037	53.429	88.751	69.779	57
	average value		59.9566	76.8334	48.7416	88.3214	67.3128	49

## Sheet: Sheet2
Tracking performance of MOTR under different target densities
Group	Video Sequence Identifiers	Number of Targets	HOTA	DetA	AssA	MOTA	IDF1	IDs
1—5	dancetrack0004	4	43.394	79.222	23.858	87.527	38.634	33
	dancetrack0005	4	53.401	80.412	35.485	89.829	49.04	23
	dancetrack0018	5	41.038	56.174	29.989	54.48	39.525	42
	dancetrack0065	5	52.126	89.355	30.424	97.347	52.521	13
	dancetrack0097	4	62.93	93.816	42.22	97.429	56.094	14
	average value		50.5778	79.7958	32.3952	85.3224	47.1628	25
6—10	dancetrack0007	8	67.663	89.264	51.322	94.647	64.024	30
	dancetrack0010	6	71.573	90.273	56.762	94.409	71.268	22
	dancetrack0019	7	39.744	79.826	19.817	86.609	31.923	67
	dancetrack0025	9	44.183	50.524	38.97	40.712	46.341	42
	dancetrack0030	6	73.332	81.068	66.409	94.295	82.084	15
	dancetrack0035	8	58.035	79.028	42.681	88.087	59.657	43
	dancetrack0047	8	52.596	69.094	40.225	75.802	55.916	45
	dancetrack0058	7	64.316	89.446	46.267	93.873	55.476	23
	dancetrack0063	8	31.035	47.179	20.464	31.836	29.002	101
	dancetrack0077	9	70.462	84.397	58.844	92.916	69.586	28
	average value		57.2939	76.0099	44.1761	79.3186	56.5277	41.6
11—15	dancetrack0014	12	41.645	69.073	25.22	74.018	38.626	98
	dancetrack0034	14	40.987	65.723	25.629	72.079	37.548	92
	dancetrack0043	14	45.348	42.464	48.952	41.075	53.324	29
	dancetrack0073	14	45.288	49.982	41.712	47.521	48.464	48
	dancetrack0090	14	43.354	65.306	28.956	71.108	40.166	92
	average value		43.3244	58.5096	34.0938	61.1602	43.6256	71.8
>15	dancetrack0026	19	46.095	64.059	33.366	66.116	47.864	85
	dancetrack0041	22	29.146	47.853	18.218	43.775	30.674	248
	dancetrack0079	18	63.19	76.978	52.013	85.657	65.546	57
	dancetrack0081	20	34.832	60.541	20.178	67.138	34.17	134
	dancetrack0094	25	39.355	55.441	28.198	55.869	40.374	135
	average value		42.5236	60.9744	30.3946	63.711	43.7256	131.8

## Sheet: Sheet3
Tracking performance of MOTRv2 under different target densities
Group	Video Sequence Identifiers	Number of Targets	HOTA	DetA	AssA	MOTA	IDF1	IDs
1—5	dancetrack0004	4	46.676	85.014	25.695	93.437	40.294	19
	dancetrack0005	4	72.159	89.924	57.912	96.075	69.03	9
	dancetrack0018	5	88.596	81.836	95.918	84.6	91.697	6
	dancetrack0065	5	63.56	91.786	44.019	99.116	64.291	5
	dancetrack0097	4	81.238	95.234	69.304	98.693	80.28	9
	average value		70.4458	88.7588	58.5696	94.3842	69.1184	9.6
6—10	dancetrack0007	8	74.856	91.734	61.096	97.118	70.879	24
	dancetrack0010	6	82.957	92.725	74.227	96.244	81.985	14
	dancetrack0019	7	50.537	86.859	29.433	94.716	43.74	25
	dancetrack0025	9	80.182	81.561	79.001	92.442	89.351	13
	dancetrack0030	6	86.93	88.141	85.751	98.798	95.628	9
	dancetrack0035	8	57.164	82.778	39.523	91.716	57.432	24
	dancetrack0047	8	64.794	77.982	53.906	91.605	73.287	19
	dancetrack0058	7	78.96	94.793	65.777	98.878	76.021	14
	dancetrack0063	8	41.165	62.252	27.258	72.643	45.979	82
	dancetrack0077	9	91.34	91.184	91.498	99.418	99.727	9
	average value		70.8885	85.0009	60.747	93.3578	73.4029	23.3
11—15	dancetrack0014	12	50.309	83.826	30.267	93.37	46.62	48
	dancetrack0034	14	57.31	80.793	40.741	89.652	52.571	51
	dancetrack0043	14	52.428	49.741	55.589	59.045	66.69	13
	dancetrack0073	14	56.21	64.026	49.618	76.175	62.452	34
	dancetrack0090	14	57.937	77.327	43.607	85.269	57.797	60
	average value		54.8388	71.1426	43.9644	80.7022	57.226	41.2
>15	dancetrack0026	19	49.874	72.04	34.726	78.863	52.457	47
	dancetrack0041	22	44.561	64.806	30.891	77.058	50.958	78
	dancetrack0079	18	75.305	84.445	67.241	95.173	81.368	28
	dancetrack0081	20	45.324	75.603	27.258	87.953	42.931	78
	dancetrack0094	25	56.236	71.441	44.556	80.126	59.561	72
	average value		54.26	73.667	40.9344	83.8346	57.455	60.6
